# Supplementary material for: Biophysical and Biochemical Characterization of the Binding of the MarR-like Transcriptional Regulator Saro_0803 to the nov1 Promotor and Its Inhibition by Resveratrol
Source: Biomolecules. 2023 Mar 16;13(3):541. doi: 10.3390/biom13030541 (PMC10046596; doi:10.3390/biom13030541)
Supplement: Supplementary file 1 [file biomolecules-13-00541-s001.zip]

Archive with 1 entries (1 files):
- biomolecules-2218407-supplementary.pdf
